# Supplementary material for: gldc Is Essential for Renal Progenitor Patterning during Kidney Development
Source: Biomedicines. 2022 Dec 12;10(12):3220. doi: 10.3390/biomedicines10123220 (PMC9776136; doi:10.3390/biomedicines10123220)
Supplement: Supplementary file 1 [file biomedicines-10-03220-s001.zip]

Archive with 1 entries (1 files):
- biomedicines-2046018-supplementary.pdf
